# Supplementary material for: N-Acetylcysteine Administration Attenuates Sensorimotor Impairments Following Neonatal Hypoxic-Ischemic Brain Injury in Rats
Source: Int J Mol Sci. 2022 Dec 19;23(24):16175. doi: 10.3390/ijms232416175 (PMC9783020; doi:10.3390/ijms232416175)
Supplement: Supplementary file 1 [file ijms-23-16175-s001.zip]

Archive with 1 entries (1 files):
- ijms-2045973-supplementary.pdf
